# Supplementary material for: Precision Thermostability Predictions: Leveraging Machine Learning for Examining Laccases and Their Associated Genes
Source: Int J Mol Sci. 2024 Dec 4;25(23):13035. doi: 10.3390/ijms252313035 (PMC11641568; doi:10.3390/ijms252313035)
Supplement: Supplementary file 1 [file ijms-25-13035-s001.zip]

Archive with 2 entries (2 files):
- file S2.pdf
- ijms-3300419-supplementary.pdf
